# Supplementary material for: Gelsolin dysfunction causes photoreceptor loss in induced pluripotent cell and animal retinitis pigmentosa models
Source: Nat Commun. 2017 Aug 16;8:271. doi: 10.1038/s41467-017-00111-8 (PMC5559447; doi:10.1038/s41467-017-00111-8)
Supplement: Supplementary file 2 — Supplementary Data 1 [file 41467_2017_111_MOESM2_ESM.xlsx]

## Sheet: 1300017306
Supplementary data 1 - List of phosphoproteins in Explorer array (Supp Fig 3) with phosphorylation ratios comparing diseased to control photoreceptors (HB02 v MB02 or H v M) and logged values.
Name	H / M Ratio	Logged Ratio
14-3-3 theta/tau (Phospho-Ser232)	0.546606	-0.262325
14-3-3 zeta (Phospho-Ser58)	0.813433	-0.0896781
14-3-3 zeta/delta (Phospho-Thr232)	0.785792	-0.104693
4E-BP1 (Phospho-Ser65)	0.387132	-0.412141
4E-BP1 (Phospho-Thr36)	0.505666	-0.296136
4E-BP1 (Phospho-Thr45)	0.822016	-0.0851198
4E-BP1 (Phospho-Thr70)	0.818338	-0.0870675
6-phosphofructo-2-kinase/fructose-2,6-biphosphatase 2 (Phospho-Ser483)	1.20696	0.0816937
Abl1 (Phospho-Thr754/735)	1.21786	0.0855969
Abl1 (Phospho-Tyr204)	0.54467	-0.263867
Abl1 (Phospho-Tyr412)	0.339698	-0.468907
ACC1 (Phospho-Ser79)	1.558	0.192566
ACC1 (Phospho-Ser80)	0.238322	-0.622836
Actin Pan (a/b/g) (Phospho-Tyr55/53)	0.967676	-0.01427
AFX/FOXO4 (Phospho-Ser197)	2.4255	0.384801
AKT (Phospho-Ser473)	0.997825	-0.000945422
AKT (Phospho-Thr308)	0.624225	-0.204659
AKT (Phospho-Tyr326)	0.430449	-0.366079
AKT1 (Phospho-Ser124)	1.01328	0.00572886
AKT1 (Phospho-Ser246)	0.552704	-0.257507
AKT1 (Phospho-Thr450)	0.336209	-0.473391
AKT1 (Phospho-Thr72)	0.397825	-0.400308
AKT1 (Phospho-Tyr474)	1.29439	0.112065
AKT1S1 (Phospho-Thr246)	0.461965	-0.335391
AKT2 (Phospho-Ser474)	1.39041	0.143143
ALK (Phospho-Tyr1507)	1.38893	0.142681
ALK (Phospho-Tyr1604)	1.42235	0.153005
AMPK beta1 (Phospho-Ser182)	0.54314	-0.265089
AMPK1 (Phospho-Thr172)	1.47969	0.170171
AMPK1/AMPK2 (Phospho-Ser485/491)	1.52916	0.184453
Amyloid beta A4 (Phospho-Thr743/668)	0.978195	-0.00957468
Androgen Receptor (Phospho-Ser213)	1.43914	0.158102
Androgen Receptor (Phospho-Ser650)	0.864087	-0.0634424
A-RAF (Phospho-Tyr301/302)	0.378368	-0.422085
Arrestin-1 (Phospho-Ser412)	0.499125	-0.30179
ASK1 (Phospho-Ser83)	1.73184	0.238507
ASK1 (Phospho-Ser966)	0.672274	-0.172453
ATF-1 (Phospho-Ser63)	1.29921	0.113679
ATF2 (Phospho-Ser112/94)	0.331443	-0.479591
ATF2 (Phospho-Ser62/44)	0.294257	-0.531274
ATF2 (Phospho-Thr69/51)	0.258715	-0.587179
ATF2 (Phospho-Thr71/53)	0.336194	-0.47341
ATF2 (Phospho-Thr73/55)	0.168067	-0.774517
ATF4 (Phospho-Ser245)	0.64269	-0.191999
ATP1A1/Na+K+ ATPase1 (Phospho-Ser23)	1.03493	0.0149096
ATPase (Phospho-Ser16)	0.612895	-0.212614
ATP-Citrate Lyase (Phospho-Ser454)	1.18522	0.0737973
ATRIP (Phospho-Ser68/72)	1.15025	0.0607924
AurA (Phospho-Thr288)	1.61378	0.207844
AurB (Ab-232)	0.960958	-0.0172957
AurB (Phospho-Tyr12)	1.14268	0.057925
BAD (Phospho-Ser112)	1.26956	0.103655
BAD (Phospho-Ser134)	0.566594	-0.246728
BAD (Phospho-Ser136)	0.83673	-0.0774147
BAD (Phospho-Ser155)	1.76582	0.246947
BAD (Phospho-Ser91/128)	1.0219	0.00940935
BCL-2 (Phospho-Ser70)	0.924754	-0.0339737
BCL-2 (Phospho-Ser87)	0.750756	-0.124501
BCL-2 (Phospho-Thr56)	0.909846	-0.0410322
BCL-2 (Phospho-Thr69)	0.763177	-0.117375
BCL-XL (Phospho-Ser62)	0.582982	-0.234344
BCL-XL (Phospho-Thr47)	0.333083	-0.477447
BCR (Phospho-Tyr177)	0.244226	-0.612207
BCR (Phospho-Tyr360)	0.896686	-0.0473596
BID (Phospho-Ser78)	0.75649	-0.121197
BIM (Phospho-Ser69/65)	1.0275	0.01178
BLNK (Phospho-Tyr84)	0.546196	-0.262651
BLNK (Phospho-Tyr96)	0.783427	-0.106002
B-RAF (Phospho-Ser446)	1.24156	0.093968
B-RAF (Phospho-Ser601)	0.744674	-0.128034
B-RAF (Phospho-Thr598)	0.821085	-0.0856119
BRCA1 (Phospho-Ser1423)	1.57599	0.197553
BRCA1 (Phospho-Ser1457)	0.682953	-0.165609
BRCA1 (Phospho-Ser1524)	1.07981	0.0333469
BTK (Phospho-Tyr223)	0.640309	-0.19361
BTK (Phospho-Tyr550)	1.25867	0.0999104
c-Abl (Phospho-Tyr245)	1.19375	0.0769126
c-Abl (Phospho-Tyr412)	1.26817	0.103179
Calmodulin (Phospho-Thr79/Ser81)	0.819416	-0.0864955
Calsenilin/KCNIP3 (Phospho-Ser63)	0.774691	-0.110871
CaMK1-alpha (Phospho-Thr177)	0.76593	-0.115811
CaMK2 alpha/beta/delta (Phospho-Thr305)	0.463392	-0.334051
CaMK2A (Phospho-Thr286)	0.739239	-0.131215
CaMK2-beta/gamma/delta (Phospho-Thr287)	0.420512	-0.376221
CaMK4 (Phospho-Thr196/200)	0.752622	-0.123423
CASP1 (Phospho-Ser376)	0.49565	-0.304825
CASP2 (Phospho-Ser157)	0.545675	-0.263066
CASP6 (Phospho-Ser257)	0.891394	-0.0499303
CASP8 (Phospho-Ser347)	0.729324	-0.13708
CASP9 (Phospho-Thr125)	0.811913	-0.0904905
Caspase 9 (Phospho-Ser144)	1.26863	0.103334
Caspase 9 (Phospho-Ser196)	0.847136	-0.0720467
Caspase 9 (Phospho-Tyr153)	1.27668	0.106083
Caspase-3 (Phospho-Ser150)	0.405776	-0.391714
Catalase (Phospho-Tyr385)	0.425033	-0.371577
Catenin beta (Phospho-Ser33)	1.31545	0.119074
Catenin beta (Phospho-Ser37)	1.39045	0.143156
Catenin beta (Phospho-Thr41/Ser45)	1.60251	0.2048
Catenin beta (Phospho-Tyr489)	0.552913	-0.257343
Catenin beta (Phospho-Tyr654)	0.372685	-0.428658
Catenin delta-1 (Phospho-Tyr228)	0.783451	-0.105988
Caveolin-1 (Phospho-Tyr14)	3.07902	0.488413
CD19 (Phospho-Tyr531)	0.754213	-0.122506
CD227/mucin 1 (Phospho-Tyr1243)	0.987871	-0.00529989
CD3Z (Phospho-Tyr142)	0.368547	-0.433507
CD4 (Phospho-Ser433)	0.603763	-0.219134
CD5 (Phospho-Tyr453)	0.223906	-0.649934
CDC2 (Phospho-Tyr15)	0.906536	-0.0426149
CDC25A (Phospho-Ser124)	-0.388047	#NUM!
CDC25A (Phospho-Ser75)	1.77534	0.249281
CDC25B (Phospho-Ser323)	0.801158	-0.0962818
CDC25B (Phospho-Ser353)	1.18717	0.0745125
CDC25C (Phospho-Ser216)	0.807275	-0.0929783
CDC25C (Phospho-Thr48)	0.157363	-0.803097
CDK1/CDC2 (Phospho-Thr14)	0.540435	-0.267256
CDK2 (Phospho-Thr160)	0.889268	-0.0509672
CDK5 (Phospho-Tyr15)	0.750514	-0.124641
CDK7 (Phospho-Thr170)	0.911802	-0.0400993
Chk1 (Phospho-Ser280)	1.3673	0.135865
Chk1 (Phospho-Ser286)	0.332898	-0.477689
Chk1 (Phospho-Ser296)	0.563221	-0.249322
Chk1 (Phospho-Ser301)	0.406708	-0.390718
Chk1 (Phospho-Ser317)	0.700539	-0.154568
Chk1 (Phospho-Ser345)	1.09855	0.0408179
Chk2 (Phospho-Ser516)	1.57052	0.196044
Chk2 (Phospho-Thr383)	1.28286	0.10818
Chk2 (Phospho-Thr387)	1.06109	0.0257506
Chk2 (Phospho-Thr68)	0.301488	-0.520731
c-Jun (Phospho-Ser243)	1.62858	0.211809
c-Jun (Phospho-Ser63)	1.44998	0.161361
c-Jun (Phospho-Ser73)	0.833559	-0.0790639
c-Jun (Phospho-Thr239)	0.767339	-0.115013
c-Jun (Phospho-Thr91)	-0.0208067	#NUM!
c-Jun (Phospho-Thr93)	0.972767	-0.0119913
c-Jun (Phospho-Tyr170)	1.19888	0.0787757
CK1-A (Phospho-Thr321)	0.578154	-0.237957
CK1-A/A2 (Phospho-Tyr294)	0.475551	-0.322803
CK2-b (Phospho-Ser209)	0.694982	-0.158026
c-Kit (Phospho-Tyr721)	1.29108	0.110953
claudin 3 (Phospho-Tyr219)	0.536159	-0.270706
claudin 7 (Phospho-Tyr210)	0.585576	-0.232417
c-met (Phospho-Tyr1003)	1.01909	0.00821071
Cofilin (Phospho-Ser3)	1.19193	0.0762492
Connexin 43 (Phospho-Ser367)	0.821892	-0.0851852
Cortactin (Phospho-Tyr421)	0.431095	-0.365427
Cortactin (Phospho-Tyr466)	0.945878	-0.024165
COT (Phospho-Thr290)	0.925912	-0.0334301
CPI17 alpha (Phospho-Thr38)	1.0195	0.00838524
c-PLA2 (Phospho-Ser505)	0.858823	-0.0660962
c-Raf (Phospho-Ser296)	1.57112	0.196208
c-Raf (Phospho-Ser43)	0.506767	-0.295192
CREB (Phospho-Ser121)	1.19539	0.0775082
CREB (Phospho-Ser129)	0.606874	-0.216902
CREB (Phospho-Ser133)	1.36962	0.136599
CREB (Phospho-Ser142)	1.11549	0.0474648
CREB (Phospho-Thr100)	0.920462	-0.0359939
CrkII (Phospho-Tyr221)	0.637997	-0.195182
CSFR (Phospho-Tyr561)	2.05584	0.31299
Cyclin B1 (Phospho-Ser126)	0.828183	-0.0818738
Cyclin B1 (Phospho-Ser147)	1.6535	0.218404
Cyclin D1 (Phospho-Thr286)	1.26551	0.102266
Cyclin D3 (Phospho-Thr283)	0.655465	-0.183451
Cyclin E1 (Phospho-Thr395)	1.45342	0.162391
Cyclin E1 (Phospho-Thr77)	1.0601	0.0253482
Cytokeratin 18 (Phospho-Ser52)	2.08488	0.319081
Cytokeratin 8 (Phospho-Ser431)	1.1609	0.064795
DAB1 (Phospho-Tyr220)	2.46494	0.391806
DAB1 (Phospho-Tyr232)	0.892598	-0.0493441
DAPP1 (Phospho-Tyr139)	1.52038	0.181953
DARPP-32 (Phospho-Thr34)	1.21291	0.0838278
DARPP-32 (Phospho-Thr75)	0.626383	-0.20316
DAXX (Phospho-Ser668)	1.12307	0.0504071
DDX5/DEAD-box protein 5 (Phospho-Tyr593)	0.725319	-0.139471
DNA-PK (Phospho-Thr2638)	0.462564	-0.334828
DNA-PK (Phospho-Thr2647)	2.30061	0.361843
Dok-1 (Phospho-Tyr362)	1.10233	0.0423104
Dok-1 (Phospho-Tyr398)	0.830469	-0.0806766
Dok-2 (Phospho-Tyr299)	0.782914	-0.106286
DYN1 (Phospho-Ser774)	0.435842	-0.360671
E2F1 (Phospho-Thr433)	0.429484	-0.367053
EEF2 (Phospho-Thr56)	0.48975	-0.310026
eEF2K (Phospho-Ser366)	1.39474	0.144492
EGFR (Phospho-Ser1070)	0.57526	-0.240136
EGFR (Phospho-Thr678)	1.55743	0.192409
EGFR (Phospho-Thr693)	0.92312	-0.0347417
EGFR (Phospho-Tyr1016)	0.489897	-0.309895
EGFR (Phospho-Tyr1069)	0.937602	-0.0279816
EGFR (Phospho-Tyr1092)	0.549501	-0.260032
EGFR (Phospho-Tyr1110)	0.859446	-0.0657815
EGFR (Phospho-Tyr1172)	0.922101	-0.0352213
EGFR (Phospho-Tyr1197)	2.39076	0.378535
EGFR (Phospho-Tyr869)	0.363637	-0.439332
eIF2A (Phospho-Ser51)	0.532089	-0.274016
eIF4E (Phospho-Ser209)	0.795403	-0.0994126
eIF4G (Phospho-Ser1108)	3.8889	0.589827
Elk1 (Phospho-Ser383)	1.89328	0.277214
Elk1 (Phospho-Ser389)	1.60421	0.205262
Elk1 (Phospho-Thr417)	0.719314	-0.143082
eNOS (Phospho-Ser1177)	1.89754	0.27819
eNOS (Phospho-Ser615)	0.610763	-0.214127
eNOS (Phospho-Thr495)	1.14374	0.0583265
EPB41 (Phospho-Tyr418/660)	0.632389	-0.199016
EPHA2/3/4 (Phospho-Tyr588/596)	1.21503	0.0845884
EPHB1/2 (Phospho-Tyr594/604)	-0.462715	#NUM!
Ephrin B1/B2/B3 (Phospho-Tyr324)	0.301152	-0.521214
Ephrin B2 (Phospho-Tyr330)	0.487723	-0.311826
Ephrin-B1 (Phospho-Tyr317)	1.32128	0.120996
Epo-R (Phospho-Tyr368)	3.19586	0.504587
ERK3 (Phospho-Ser189)	0.366246	-0.436227
Estrogen Receptor-alpha (Phospho-Ser104)	2.41471	0.382865
Estrogen Receptor-alpha (Phospho-Ser106)	0.59964	-0.22211
Estrogen Receptor-alpha (Phospho-Ser118)	0.709762	-0.148887
Estrogen Receptor-alpha (Phospho-Ser167)	0.552699	-0.257511
ETK (Phospho-Tyr40)	0.709796	-0.148866
ETK (Phospho-Tyr566)	0.814671	-0.0890179
Ezrin (Phospho-Thr566)	0.328545	-0.483405
Ezrin (Phospho-Tyr353)	0.298704	-0.524759
Ezrin (Phospho-Tyr478)	1.01221	0.00527059
FADD (Phospho-Ser194)	0.653836	-0.184531
FAK (Phospho-Ser910)	0.286512	-0.542857
FAK (Phospho-Tyr397)	0.986604	-0.00585716
FAK (Phospho-Tyr407)	0.54743	-0.261672
FAK (Phospho-Tyr576)	0.366733	-0.43565
FAK (Phospho-Tyr861)	0.936972	-0.0282735
FAK (Phospho-Tyr925)	2.11541	0.325395
FER (Phospho-Tyr402)	1.54198	0.18808
FGFR1 (Phospho-Tyr154)	1.22901	0.089556
FGFR1 (Phospho-Tyr654)	0.696201	-0.157265
FGFR1 (Phospho-Tyr766)	0.442679	-0.353911
Filamin A (Phospho-Ser2152)	0.989052	-0.00478109
FKHR (Phospho-Ser256)	0.903332	-0.0441527
FKHR (Phospho-Ser319)	2.01931	0.305204
FKHR/FOXO1A (Phospho-Ser329)	0.792614	-0.100938
FKHRL1/FOXO3A (Phospho-Ser253)	1.15418	0.0622745
FLT3 (Phospho-Tyr842)	0.78068	-0.107527
FLT3 (Phospho-Tyr969)	0.557698	-0.253601
Fos (Phospho-Ser362)	0.538678	-0.268671
Fos (Phospho-Thr232)	1.13258	0.0540688
FosB (Phospho-Ser27)	0.300426	-0.522262
FOXO1/3/4-pan (Phospho-Thr24/32)	0.334803	-0.475211
FOXO1A/3A (Phospho-Ser322/325)	0.497772	-0.30297
G3BP-1 (Phospho-Ser232)	0.933745	-0.0297718
Gab1 (Phospho-Tyr627)	1.07136	0.0299354
Gab1 (Phospho-Tyr659)	0.26225	-0.581284
Gab2 (Phospho-Ser159)	0.427541	-0.369023
Gab2 (Phospho-Tyr643)	1.13911	0.0565675
GABA-RB (Phospho-Ser434)	1.14023	0.0569928
GAP43 (Phospho-Ser41)	1.38727	0.14216
GATA1 (Phospho-Ser142)	0.903154	-0.044238
GATA1 (Phospho-Ser310)	0.71095	-0.148161
GluR1 (Phospho-Ser849)	0.456056	-0.340982
GluR1 (Phospho-Ser863)	1.1754	0.0701851
GluR2 (Phospho-Ser880)	0.364589	-0.438197
GRB10/Growth factor receptor-bound protein 10 (Phospho-Tyr67)	3.13555	0.496314
GRK1 (Phospho-Ser21)	0.54458	-0.263939
GRK2 (Phospho-Ser29)	0.465893	-0.331713
GRK2 (Phospho-Ser685)	0.82924	-0.0813198
GSK3 alpha (Phospho-Ser21)	1.89172	0.276858
GSK3 alpha/beta (Phospho-Tyr216/279)	1.66922	0.222513
GSK3 beta (Phospho-Ser9)	1.053	0.0224299
GTPase activating protein (Phospho-Ser387)	1.24915	0.0966133
HCK (Phospho-Tyr410)	0.652533	-0.185397
HDAC1 (Phospho-Ser421)	1.03878	0.0165254
HDAC2 (Phospho-Ser394)	0.983573	-0.00719329
HDAC3 (Phospho-Ser424)	0.328487	-0.483482
HDAC4 (Phospho-Ser632)	0.702852	-0.153136
HDAC5 (Phospho-Ser259)	1.04106	0.0174741
HDAC5 (Phospho-Ser498)	0.851636	-0.0697462
HDAC6 (Phospho-Ser22)	0.628505	-0.201692
HDAC8 (Phospho-Ser39)	0.32538	-0.487609
HER2 (Phospho-Tyr1221/Tyr1222)	0.812776	-0.090029
HER2 (Phospho-Tyr1248)	0.913894	-0.0391041
HER2 (Phospho-Tyr877)	0.938216	-0.027697
HER3/ErbB3 (Phospho-Tyr1222)	0.353754	-0.451299
HER3/ErbB3 (Phospho-Tyr1289)	0.698163	-0.156043
HER4/ErbB4 (Phospho-Tyr1284)	0.526032	-0.278988
Histone H2A.X (Phospho-Ser139)	0.805406	-0.0939851
Histone H3.1 (Phospho-Ser10)	2.12434	0.327224
HNF4 alpha (Phospho-Ser313)	1.38648	0.141912
HRS (Phospho-Tyr334)	1.82889	0.262189
HSF1 (Phospho-Ser303)	1.37598	0.138612
HSL (Phospho-Ser552/563)	0.696454	-0.157108
HSL (Phospho-Ser554)	0.740374	-0.130549
HSP27 (Phospho-Ser15)	1.41582	0.151009
HSP27 (Phospho-Ser78)	1.07122	0.0298777
HSP27 (Phospho-Ser82)	1.21657	0.0851373
HSP90 co-chaperone Cdc37 (Phospho-Ser13)	0.831464	-0.0801565
HSP90B (Phospho-Ser226)	1.28621	0.109312
HSP90B (Phospho-Ser254)	0.470988	-0.32699
ICAM-1 (Phospho-Tyr512)	1.00908	0.0039251
IGF1R (Phospho-Tyr1161)	0.163473	-0.786553
IGF1R (Phospho-Tyr1165/1166)	1.55657	0.192168
IGF2R (Phospho-Ser2409)	0.892681	-0.0493038
IkB-alpha (Phospho-Ser32/36)	1.7049	0.231699
IkB-alpha (Phospho-Tyr305)	2.71312	0.433469
IkB-alpha (Phospho-Tyr42)	1.64028	0.214917
IkB-beta (Phospho-Ser23)	0.765988	-0.115778
IkB-beta (Phospho-Thr19)	0.509483	-0.29287
IkB-epsilon (Phospho-Ser22)	0.610545	-0.214282
IKK-alpha (Phospho-Thr23)	0.841718	-0.0748333
IKK-alpha/beta (Phospho-Ser180/181)	1.23775	0.0926335
IKK-beta (Phospho-Tyr188)	0.691755	-0.160048
IKK-beta (Phospho-Tyr199)	0.268943	-0.57034
IKK-gamma (Phospho-Ser31)	0.235775	-0.627503
IKK-gamma (Phospho-Ser85)	0.326244	-0.486457
IL-10R-alpha (Phospho-Tyr496)	0.360414	-0.443199
IL-13R/CD213a1 (Phospho-Tyr405)	0.700067	-0.154861
IL-2RA/CD25 (Phospho-Ser268)	1.473	0.168203
IL3RB (Phospho-Tyr593)	1.78483	0.251597
IL-4R/CD124 (Phospho-Tyr497)	1.3648	0.135068
Integrin beta-1 (Phospho-Thr788)	0.30244	-0.519361
Integrin beta-3 (Phospho-Tyr773)	0.834449	-0.0786
Integrin beta-3 (Phospho-Tyr785)	0.539994	-0.267611
Integrin beta-4 (Phospho-Tyr1510)	0.64048	-0.193494
Interferon-gamma receptor alpha chain precursor (Phospho-Tyr457)	0.812794	-0.0900197
IR (Phospho-Tyr1355)	0.929894	-0.0315666
IR (Phospho-Tyr1361)	0.957485	-0.0188681
IRS-1 (Phospho-Ser1101)	0.776819	-0.10968
IRS-1 (Phospho-Ser307)	1.24421	0.0948925
IRS-1 (Phospho-Ser312)	0.848049	-0.0715791
IRS-1 (Phospho-Ser323)	0.474808	-0.323482
IRS-1 (Phospho-Ser612)	0.808835	-0.0921398
IRS-1 (Phospho-Ser636)	2.81502	0.449482
IRS-1 (Phospho-Ser639)	0.397703	-0.400441
IRS-1 (Phospho-Ser794)	0.863993	-0.0634897
JAK1 (Phospho-Tyr1022)	0.855771	-0.0676422
JAK2 (Phospho-Tyr1007)	1.10227	0.0422891
JAK2 (Phospho-Tyr221)	0.889089	-0.0510549
JNK1/2/3 (Phospho-Thr183/Tyr185)	0.517643	-0.28597
JunB (Phospho-Ser259)	0.813781	-0.0894924
JunB (Phospho-Ser79)	0.86799	-0.0614855
JunD (Phospho-Ser255)	0.638119	-0.195098
Keratin 18 (Phospho-Ser33)	2.32119	0.365711
Keratin 8 (Phospho-Ser73)	0.820989	-0.0856629
KIT (Phospho-Tyr703)	0.91172	-0.0401386
KIT (Phospho-Tyr936)	0.616498	-0.210068
KSR (Phospho-Ser392)	0.879562	-0.0557335
Kv1.3/KCNA3 (Phospho-Tyr135)	0.277468	-0.556787
Kv2.1/Kcnb1 (Phospho-Tyr128)	0.911113	-0.0404279
Lamin A (Phospho-Ser22)	0.942118	-0.0258945
Lamin A/C (Phospho-Ser392)	0.436739	-0.359778
LAT (Phospho-Tyr171)	2.08476	0.319056
LAT (Phospho-Tyr191)	0.56822	-0.245484
LCK (Phospho-Ser59)	0.85486	-0.0681052
LCK (Phospho-Tyr192)	0.2711	-0.566871
LCK (Phospho-Tyr393)	0.869387	-0.0607867
LCK (Phospho-Tyr504)	0.404412	-0.393176
LIMK1 (Phospho-Thr508)	1.81778	0.259541
LKB1 (Phospho-Ser428)	1.07147	0.0299819
LKB1 (Phospho-Thr189)	2.0189	0.305114
LYN (Phospho-Tyr507)	0.846771	-0.0722338
MAP3K1/MEKK1 (Phospho-Thr1381)	0.585885	-0.232187
MAPKAPK2 (Phospho-Ser272)	1.1703	0.0682976
MAPKAPK2 (Phospho-Thr222)	0.836169	-0.0777061
MAPKAPK2 (Phospho-Thr334)	0.707294	-0.1504
MARCKS (Phospho-Ser158)	1.47533	0.16889
MARCKS (Phospho-Ser163)	1.37541	0.138431
M-CSF Receptor (Phospho-Tyr809)	1.88904	0.276241
MDM2 (Phospho-Ser166)	0.376491	-0.424245
MEF2A (Phospho-Ser408)	0.75924	-0.119621
MEF2A (Phospho-Thr312)	0.418583	-0.378218
MEF2A (Phospho-Thr319)	0.62454	-0.20444
MEF2C (Phospho-Ser396)	1.07703	0.0322285
MEK1 (Phospho-Ser217)	1.98918	0.298674
MEK1 (Phospho-Ser221)	1.2475	0.096042
MEK1 (Phospho-Ser298)	0.646305	-0.189562
MEK1 (Phospho-Thr286)	0.616628	-0.209977
MEK1 (Phospho-Thr291)	0.789086	-0.102876
MEK2 (Phospho-Thr394)	0.877352	-0.0568262
Merlin (Phospho-Ser10)	0.632656	-0.198833
Merlin (Phospho-Ser518)	0.528836	-0.276679
Met (Phospho-Tyr1234)	1.00572	0.00247837
Met (Phospho-Tyr1349)	1.15924	0.0641752
Met (Phospho-Tyr1356)	2.38624	0.377714
MITF (Phospho-Ser73)	0.431753	-0.364764
MKK3 (Phospho-Ser189)	2.18767	0.339982
MKK3/MAP2K3 (Phospho-Thr222)	0.959819	-0.0178107
MKK6 (Phospho-Ser207)	1.28013	0.107253
MKK7/MAP2K7 (Phospho-Ser271)	1.06195	0.0261043
MKK7/MAP2K7 (Phospho-Thr275)	0.979567	-0.00896564
MKP-1 (Phospho-Ser359)	0.532025	-0.274068
MKP-1/2 (Phospho-Ser296)	0.961016	-0.0172693
Mnk1 (Phospho-Thr385)	0.927404	-0.0327312
MSK1 (Phospho-Ser212)	0.863902	-0.0635357
MSK1 (Phospho-Ser360)	1.03769	0.016068
MSK1 (Phospho-Ser376)	0.41811	-0.37871
MSK1 (Phospho-Thr581)	0.886527	-0.0523082
Mst1/Mst2 (Phospho-Thr183)	0.980364	-0.0086128
mTOR (Phospho-Ser2448)	0.692639	-0.159493
mTOR (Phospho-Ser2481)	0.780015	-0.107897
mTOR (Phospho-Thr2446)	0.331355	-0.479706
Myc (Phospho-Ser373)	0.955761	-0.0196509
Myc (Phospho-Ser62)	0.876017	-0.0574875
Myc (Phospho-Thr358)	0.42186	-0.374831
Myc (Phospho-Thr58)	0.737412	-0.13229
Myosin regulatory light chain 2 (Phospho-Ser18)	0.465694	-0.331899
NFAT4 (Phospho-Ser165)	0.549133	-0.260323
NFkB-p100 (Phospho-Ser872)	0.859269	-0.0658709
NFkB-p100/p52 (Phospho-Ser865)	1.00092	0.000398715
NFkB-p100/p52 (Phospho-Ser869)	0.453945	-0.342997
NFkB-p105 (Phospho-Ser927)	0.228187	-0.641709
NFkB-p105/p50 (Phospho-Ser337)	2.10292	0.322823
NFkB-p105/p50 (Phospho-Ser893)	0.448113	-0.348612
NFkB-p105/p50 (Phospho-Ser907)	0.813801	-0.0894816
NFkB-p105/p50 (Phospho-Ser932)	1.24617	0.0955787
NFkB-p65 (Phospho-Ser276)	0.778355	-0.108823
NFkB-p65 (Phospho-Ser311)	0.905675	-0.0430278
NFkB-p65 (Phospho-Ser468)	0.869915	-0.0605233
NFkB-p65 (Phospho-Ser529)	0.535676	-0.271098
NFkB-p65 (Phospho-Ser536)	0.946734	-0.0237722
NFkB-p65 (Phospho-Thr254)	0.969989	-0.0132333
NFkB-p65 (Phospho-Thr435)	0.930171	-0.031437
NMDAR1 (Phospho-Ser897)	0.211854	-0.673963
NMDAR2A/B (Phospho-Tyr1246/1252)	0.240182	-0.619459
NMDAR2B (Phospho-Tyr1472)	0.222054	-0.653541
Opioid Receptor (Phospho-Ser375)	0.409434	-0.387816
p130Cas (Phospho-Tyr165)	1.03018	0.012915
p130Cas (Phospho-Tyr410)	0.772064	-0.112347
p21Cip1 (Phospho-Thr145)	0.978253	-0.00954897
p27Kip1 (Phospho-Ser10)	1.68417	0.226385
p27Kip1 (Phospho-Thr187)	1.04382	0.0186275
p38 MAPK (Phospho-Thr180)	1.93132	0.285854
p38 MAPK (Phospho-Tyr182)	0.583957	-0.233619
p38 MAPK (Phospho-Tyr322)	3.26755	0.514222
p44/42 MAP Kinase (Phospho-Thr202)	1.9112	0.281305
p44/42 MAP Kinase (Phospho-Tyr204)	1.06956	0.0292037
p53 (Phospho-Ser15)	1.83137	0.262776
p53 (Phospho-Ser20)	0.339498	-0.469162
p53 (Phospho-Ser315)	0.570571	-0.243691
p53 (Phospho-Ser33)	1.03874	0.0165053
p53 (Phospho-Ser366)	1.29078	0.110852
p53 (Phospho-Ser37)	0.999759	-0.000104807
p53 (Phospho-Ser378)	1.33936	0.126899
p53 (Phospho-Ser392)	0.828719	-0.0815928
p53 (Phospho-Ser46)	1.21112	0.0831867
p53 (Phospho-Ser6)	0.849247	-0.0709659
p53 (Phospho-Ser9)	0.834812	-0.0784112
p53 (Phospho-Thr18)	0.626832	-0.202849
p53 (Phospho-Thr81)	0.765606	-0.115995
P70S6K (Phospho-Ser371)	1.49964	0.175986
P70S6K (Phospho-Ser411)	0.611034	-0.213935
P70S6K (Phospho-Ser418)	1.07793	0.0325915
P70S6K (Phospho-Ser424)	1.14248	0.0578488
P70S6K (Phospho-Thr229)	0.471235	-0.326762
P70S6K (Phospho-Thr389)	1.15419	0.0622761
P70S6K (Phospho-Thr421)	0.27082	-0.56732
P70S6K-beta (Phospho-Ser423)	0.5885	-0.230254
P73 (Phospho-Tyr99)	0.485769	-0.31357
P90RSK (Phospho-Ser380)	1.07701	0.03222
P90RSK (Phospho-Thr359/Ser363)	1.47868	0.169874
P90RSK (Phospho-Thr573)	0.423234	-0.37342
P95/NBS1 (Phospho-Ser343)	0.604908	-0.218311
PAK1 (Phospho-Ser204)	2.15785	0.334021
PAK1 (Phospho-Thr212)	1.28997	0.110581
PAK1/2 (Phospho-Ser199)	0.755854	-0.121562
PAK1/2/3 (Phospho-Ser141)	1.9636	0.293053
PAK1/2/3 (Phospho-Thr423/402/421)	0.92371	-0.0344644
PAK2 (Phospho-Ser192)	0.792685	-0.1009
PAK2 (Phospho-Ser20)	0.708768	-0.149496
PAK3 (Phospho-Ser154)	1.24786	0.0961661
Paxillin (Phospho-Tyr118)	0.936943	-0.0282868
Paxillin (Phospho-Tyr31)	3.608	0.557267
PDGF R alpha (Phospho-Tyr849)	0.625717	-0.203622
PDGF R beta (Phospho-Tyr1021)	0.901051	-0.0452508
PDGF R beta (Phospho-Tyr740)	1.10924	0.0450268
PDGF R beta (Phospho-Tyr751)	0.682598	-0.165835
PDK1 (Phospho-Ser241)	0.333063	-0.477473
PEA-15 (Phospho-Ser104)	1.34582	0.128986
PEA-15 (Phospho-Ser116)	1.58103	0.198941
PECAM-1 (Phospho-Tyr713)	0.490482	-0.309377
PI3-kinase p85-subunit alpha/gamma (Phospho-Tyr467/Tyr199)	0.749727	-0.125097
Pim-1 (Phospho-Tyr309)	1.51187	0.179513
PKA CAT (Phospho-Thr197)	1.09335	0.03876
PKC alpha (Phospho-Tyr657)	1.59433	0.202577
PKC alpha/beta II (Phospho-Thr638)	0.77924	-0.108329
PKC beta/PKCB (Phospho-Ser661)	0.220465	-0.65666
PKC delta (Phospho-Ser645)	0.702699	-0.153231
PKC delta (Phospho-Thr505)	1.83981	0.264772
PKC delta (Phospho-Tyr313)	0.879885	-0.0555741
PKC delta (Phospho-Tyr52)	2.71132	0.433181
PKC delta (Phospho-Tyr64)	1.42691	0.154397
PKC epsilon (Phospho-Ser729)	2.10196	0.322624
PKC pan activation site (Phospho)	0.970644	-0.0129398
PKC theta (Phospho-Ser676)	0.986726	-0.00580332
PKC theta (Phospho-Thr538)	0.672941	-0.172023
PKC zeta (Phospho-Thr410)	2.07512	0.317044
PKC zeta (Phospho-Thr560)	2.09249	0.320664
PKD1/PKC mu (Phospho-Ser205)	1.31186	0.117888
PKD1/PKC mu (Phospho-Ser910)	0.965299	-0.0153384
PKD1/PKC mu (Phospho-Tyr463)	1.37027	0.136807
PKD2 (Phospho-Ser876)	0.757259	-0.120755
PKR (Phospho-Thr446)	0.773489	-0.111546
PKR (Phospho-Thr451)	1.05933	0.0250314
PLC beta3 (Phospho-Ser1105)	0.603795	-0.219111
PLC beta3 (Phospho-Ser537)	1.62618	0.211169
PLCG1 (Phospho-Tyr1253)	0.917117	-0.0375754
PLCG1 (Phospho-Tyr771)	0.370242	-0.431514
PLCG1 (Phospho-Tyr783)	0.952216	-0.0212647
PLCG2 (Phospho-Tyr1217)	0.754944	-0.122085
PLCG2 (Phospho-Tyr753)	0.591593	-0.227977
PLD1 (Phospho-Ser561)	0.653161	-0.18498
PP1 alpha (Phospho-Thr320)	1.00743	0.00321377
PP2A-alpha (Phospho-Tyr307)	0.376374	-0.42438
PPAR-BP (Phospho-Thr1457)	1.14357	0.0582619
PPAR-gamma (Phospho-Ser112)	0.491028	-0.308893
Progesterone Receptor (Phospho-Ser190)	0.971967	-0.0123485
PTEN (Phospho-Ser370)	0.333584	-0.476794
PTEN (Phospho-Ser380)	2.01626	0.304547
PTEN (Phospho-Ser380/Thr382/Thr383)	0.669282	-0.174391
Pyk2 (Phospho-Tyr402)	0.272902	-0.563993
Pyk2 (Phospho-Tyr579)	0.710156	-0.148646
Pyk2 (Phospho-Tyr580)	0.730039	-0.136654
Pyk2 (Phospho-Tyr881)	0.382012	-0.417923
Rac1/cdc42 (Phospho-Ser71)	0.388075	-0.411084
RAD51 (Phospho-Tyr315)	1.09136	0.0379689
RAD52 (Phospho-Tyr104)	0.446204	-0.350467
Raf1 (Phospho-Ser259)	0.742857	-0.129095
Raf1 (Phospho-Ser338)	1.78187	0.250877
Raf1 (Phospho-Ser621)	2.17232	0.336925
Raf1 (Phospho-Tyr341)	0.990759	-0.00403196
Ras-GRF1 (Phospho-Ser916)	0.725035	-0.139641
Rb (Phospho-Ser608)	1.77309	0.248731
Rb (Phospho-Ser780)	0.630307	-0.200448
Rb (Phospho-Ser795)	1.02629	0.0112683
Rb (Phospho-Ser807)	0.704868	-0.151892
Rb (Phospho-Ser811)	0.710663	-0.148336
Rb (Phospho-Thr821)	0.419158	-0.377622
Rel (Phospho-Ser503)	2.99367	0.476204
RelB (Phospho-Ser552)	1.10572	0.0436437
Ret (Phospho-Tyr905)	0.575279	-0.240121
Rho/Rac guanine nucleotide exchange factor 2 (Phospho-Ser885)	0.712532	-0.147195
RSK1/2/3/4 (Phospho-Ser221/227/218/232)	2.19173	0.340786
RyR2 (Phospho-Ser2808)	1.66102	0.220375
S6 Ribosomal Protein (Phospho-Ser235)	0.901385	-0.0450897
SAPK/JNK (Phospho-Thr183)	1.18841	0.074967
SAPK/JNK (Phospho-Tyr185)	1.97088	0.29466
SEK1/MKK4 (Phospho-Ser80)	0.502557	-0.298814
SEK1/MKK4 (Phospho-Thr261)	0.623663	-0.20505
SEK1/MKK4/JNKK1 (Phospho-Ser257)	0.589921	-0.229206
Shc (Phospho-Tyr349)	0.635115	-0.197147
Shc (Phospho-Tyr427)	2.35924	0.372772
SHP-2 (Phospho-Tyr542)	1.29506	0.11229
SHP-2 (Phospho-Tyr580)	0.982047	-0.00786767
SLP-76 (Phospho-Tyr128)	0.573214	-0.241683
Smad1 (Phospho-Ser187)	0.730991	-0.136088
Smad1 (Phospho-Ser465)	0.228673	-0.640786
Smad2 (Phospho-Ser250)	1.1452	0.0588818
Smad2 (Phospho-Ser467)	0.422591	-0.37408
Smad2 (Phospho-Thr220)	0.978715	-0.00934383
Smad2/3 (Phospho-Thr8)	0.42305	-0.373608
Smad3 (Phospho-Ser204)	0.828736	-0.0815841
Smad3 (Phospho-Ser208)	0.774967	-0.110717
Smad3 (Phospho-Ser213)	0.750991	-0.124365
Smad3 (Phospho-Ser425)	1.02886	0.0123549
Smad3 (Phospho-Thr179)	0.326388	-0.486265
SMC1 (Phospho-Ser957)	1.15556	0.0627909
SP1 (Phospho-Thr739)	1.21614	0.084985
Src (Phospho-Ser75)	0.847419	-0.0719019
Src (Phospho-Tyr216)	1.11981	0.049145
Src (Phospho-Tyr418)	0.994854	-0.00224071
Src (Phospho-Tyr529)	1.89166	0.276843
SREBP-1 (Phospho-Ser439)	0.587409	-0.23106
SRF (Phospho-Ser77)	1.14779	0.0598634
SRF (Phospho-Ser99)	0.382767	-0.417065
STAM2 (Phospho-Tyr192)	0.568538	-0.24524
STAT1 (Phospho-Ser727)	0.921802	-0.0353622
STAT1 (Phospho-Tyr701)	0.055301	-1.25727
STAT2 (Phospho-Tyr690)	0.50183	-0.299443
STAT3 (Phospho-Ser727)	0.983944	-0.00702972
STAT3 (Phospho-Tyr705)	0.375985	-0.424829
STAT4 (Phospho-Tyr693)	1.23887	0.0930256
STAT5A (Phospho-Ser725)	0.851546	-0.069792
STAT5A (Phospho-Ser780)	0.655079	-0.183706
STAT5A (Phospho-Tyr694)	1.51377	0.180059
STAT5B (Phospho-Ser731)	0.639759	-0.193984
STAT6 (Phospho-Thr645)	0.92595	-0.0334126
STAT6 (Phospho-Tyr641)	0.869849	-0.0605562
Stathmin 1 (Phospho-Ser15)	1.81249	0.258276
Stathmin 1 (Phospho-Ser24)	1.87812	0.273724
Stathmin 1 (Phospho-Ser37)	3.05055	0.484379
Survivin (Phospho-Thr117)	1.14405	0.0584431
SYK (Phospho-Tyr323)	0.467846	-0.329897
SYK (Phospho-Tyr348)	0.426571	-0.370008
SYK (Phospho-Tyr525)	0.2654	-0.5761
Synapsin (Phospho-Ser62)	1.01656	0.00713201
Synapsin (Phospho-Ser9)	0.691277	-0.160348
Synaptotagmin (Phospho-Ser309)	0.996634	-0.00146412
Synaptotagmin (Phospho-Thr202)	1.43338	0.156362
Synuclein alpha (Phospho-Tyr125)	0.617716	-0.209211
Synuclein alpha (Phospho-Tyr133)	1.13889	0.0564829
Synuclein alpha (Phospho-Tyr136)	1.18896	0.0751676
TAK1 (Phospho-Thr184)	0.503704	-0.297824
Tau (Phospho-Ser214)	1.05272	0.0223135
Tau (Phospho-Ser235)	0.882272	-0.0543973
Tau (Phospho-Ser262)	1.48032	0.170356
Tau (Phospho-Ser356)	0.436494	-0.360021
Tau (Phospho-Ser396)	1.08802	0.0366368
Tau (Phospho-Ser404)	1.06108	0.0257462
Tau (Phospho-Ser422)	0.344378	-0.462965
Tau (Phospho-Thr181)	1.32856	0.123381
Tau (Phospho-Thr205)	0.496567	-0.304022
Tau (Phospho-Thr212)	0.465749	-0.331848
Tau (Phospho-Thr231)	1.13556	0.0552096
TGFBR1 (Ab-165)	0.623849	-0.204921
TGFBR2 (Ab-250)	0.889904	-0.050657
TIF-IA (Phospho-Ser649)	1.00087	0.000378326
TLK1 (Ab-764)	1.17916	0.0715714
TOP2A/DNA topoisomerase II (Phospho-Ser1106)	0.466196	-0.331431
Trk A (Phospho-Tyr680/681)	1.18717	0.0745133
Trk A (Phospho-Tyr701)	1.44666	0.160367
Trk B (Phospho-Tyr515)	0.959562	-0.017927
Trk B (Phospho-Tyr705)	1.41787	0.151637
Tuberin/TSC2 (Phospho-Ser939)	0.787662	-0.10366
Tuberin/TSC2 (Phospho-Thr1462)	1.15495	0.0625637
TYK2 (Phospho-Tyr1054)	1.04716	0.0200124
Tyrosine Hydroxylase (Phospho-Ser19)	0.461621	-0.335715
Tyrosine Hydroxylase (Phospho-Ser31)	0.634711	-0.197424
Tyrosine Hydroxylase (Phospho-Ser40)	0.814215	-0.0892609
Tyrosine Hydroxylase (Phospho-Ser8)	1.21648	0.0851039
VASP (Phospho-Ser157)	0.672797	-0.172116
VASP (Phospho-Ser238)	4.49537	0.652765
VAV1 (Phospho-Tyr174)	0.864586	-0.0631918
VAV2 (Phospho-Tyr142)	0.482141	-0.316826
VEGFR1 (Phospho-Tyr1333)	1.88563	0.275457
VEGFR2 (Phospho-Tyr1059)	0.837531	-0.0769991
VEGFR2 (Phospho-Tyr1175)	1.92506	0.284445
VEGFR2 (Phospho-Tyr1214)	0.921696	-0.0354121
VEGFR2 (Phospho-Tyr951)	0.894221	-0.0485553
Vinculin (Phospho-Tyr821)	1.0532	0.0225097
WASP (Phospho-Tyr290)	1.31583	0.119201
WAVE1 (Phospho-Tyr125)	1.39293	0.14393
WEE1 (Phospho-Ser642)	0.684747	-0.16447
XIAP (Phospho-Ser87)	1.68565	0.226767
Zap-70 (Phospho-Tyr292)	3.9842	0.600341
Zap-70 (Phospho-Tyr315)	0.629678	-0.200882
Zap-70 (Phospho-Tyr319)	1.39603	0.144896
Zap-70 (Phospho-Tyr493)	1.25377	0.0982175
